# Supplementary material for: Multiple environmental factors, but not nutrient addition, directly affect wet grassland soil microbial community structure: a mesocosm study
Source: FEMS Microbiol Ecol. 2023 Jun 24;99(7):fiad070. doi: 10.1093/femsec/fiad070 (PMC10373907; doi:10.1093/femsec/fiad070)
Supplement: fiad070_Supplemental_Files [file fiad070_supplemental_files.zip]

Archive with 9 entries (9 files):
- Supp_data  Figure 2.pdf
- Supp_data  Figure 4.pdf
- Supp_data  Figure 5.pdf
- Supp_data Figure 1.pdf
- Supp_data Figure 3.pdf
- Supp_data Figure Legends.docx
- Supp_data Table_S1.docx
- Supp_data Table_S2.docx
- Supp_data Table_S3.docx
